# Supplementary material for: Case Report: fNIRS-guided rehabilitation in refractory post-traumatic dysphagia
Source: Front Rehabil Sci. 2025 Nov 26;6:1712962. doi: 10.3389/fresc.2025.1712962 (PMC12689878; doi:10.3389/fresc.2025.1712962)
Supplement: Supplementary file 8 [file Table8.xlsx]

## Sheet: Brodmann Area
Label of SD or CH	Brodmann Area (Talairach daemon)	Percentage
S1	6 - Pre-Motor and Supplementary Motor Cortex	0.7331
	8 - Includes Frontal eye fields	0.1952
	9 - Dorsolateral prefrontal cortex	0.0717
S2	38 - Temporopolar area	0.2626
	47 - Inferior prefrontal gyrus	0.7374
S3	10 - Frontopolar area	0.7344
	11 - Orbitofrontal area	0.2656
S4	10 - Frontopolar area	0.8191
	11 - Orbitofrontal area	0.1809
S5	38 - Temporopolar area	0.3188
	47 - Inferior prefrontal gyrus	0.6812
S6	6 - Pre-Motor and Supplementary Motor Cortex	0.9586
	8 - Includes Frontal eye fields	0.0414
S7	1 - Primary Somatosensory Cortex	0.1206
	2 - Primary Somatosensory Cortex	0.3121
	3 - Primary Somatosensory Cortex	0.2163
	4 - Primary Motor Cortex	0.1206
	5 - Somatosensory Association Cortex	0.2305
S8	9 - Dorsolateral prefrontal cortex	0.0332
	10 - Frontopolar area	0.4772
	46 - Dorsolateral prefrontal cortex	0.4896
S9	9 - Dorsolateral prefrontal cortex	0.0037
	10 - Frontopolar area	0.9963
S10	9 - Dorsolateral prefrontal cortex	0.0125
	10 - Frontopolar area	0.5208
	46 - Dorsolateral prefrontal cortex	0.4667
S11	6 - Pre-Motor and Supplementary Motor Cortex	0.6589
	8 - Includes Frontal eye fields	0.1744
	9 - Dorsolateral prefrontal cortex	0.1667
S12	6 - Pre-Motor and Supplementary Motor Cortex	0.9753
	8 - Includes Frontal eye fields	0.0247
S13	1 - Primary Somatosensory Cortex	0.1763
	2 - Primary Somatosensory Cortex	0.3525
	3 - Primary Somatosensory Cortex	0.1439
	4 - Primary Motor Cortex	0.036
	5 - Somatosensory Association Cortex	0.277
	40 - Supramarginal gyrus part of Wernicke's area	0.0144
S14	2 - Primary Somatosensory Cortex	0.0231
	40 - Supramarginal gyrus part of Wernicke's area	0.9769
S15	2 - Primary Somatosensory Cortex	0.0443
	40 - Supramarginal gyrus part of Wernicke's area	0.9557
S20	2 - Primary Somatosensory Cortex	0.0067
	3 - Primary Somatosensory Cortex	0.3603
	4 - Primary Motor Cortex	0.4108
	5 - Somatosensory Association Cortex	0.0842
	6 - Pre-Motor and Supplementary Motor Cortex	0.138
S21	6 - Pre-Motor and Supplementary Motor Cortex	1
S22	2 - Primary Somatosensory Cortex	0.0399
	3 - Primary Somatosensory Cortex	0.4312
	4 - Primary Motor Cortex	0.3732
	5 - Somatosensory Association Cortex	0.1377
	6 - Pre-Motor and Supplementary Motor Cortex	0.0181
S23	6 - Pre-Motor and Supplementary Motor Cortex	1
D1	1 - Primary Somatosensory Cortex	0.2124
	2 - Primary Somatosensory Cortex	0.1765
	3 - Primary Somatosensory Cortex	0.1471
	4 - Primary Motor Cortex	0.1013
	6 - Pre-Motor and Supplementary Motor Cortex	0.3235
	40 - Supramarginal gyrus part of Wernicke's area	0.0392
D2	10 - Frontopolar area	0.3605
	11 - Orbitofrontal area	0.2326
	47 - Inferior prefrontal gyrus	0.407
D3	10 - Frontopolar area	0.5452
	11 - Orbitofrontal area	0.4548
D4	10 - Frontopolar area	0.4435
	11 - Orbitofrontal area	0.2343
	47 - Inferior prefrontal gyrus	0.3222
D5	1 - Primary Somatosensory Cortex	0.223
	2 - Primary Somatosensory Cortex	0.25
	3 - Primary Somatosensory Cortex	0.1926
	4 - Primary Motor Cortex	0.0574
	6 - Pre-Motor and Supplementary Motor Cortex	0.1791
	40 - Supramarginal gyrus part of Wernicke's area	0.098
D7	9 - Dorsolateral prefrontal cortex	0.1695
	44 - pars opercularis_ part of Broca's area	0.0339
	45 - pars triangularis Broca's area	0.4136
	46 - Dorsolateral prefrontal cortex	0.3831
D8	9 - Dorsolateral prefrontal cortex	0.035
	10 - Frontopolar area	0.965
D9	9 - Dorsolateral prefrontal cortex	0.0238
	10 - Frontopolar area	0.9762
D10	9 - Dorsolateral prefrontal cortex	0.1123
	44 - pars opercularis_ part of Broca's area	0.0906
	45 - pars triangularis Broca's area	0.5326
	46 - Dorsolateral prefrontal cortex	0.2645
D11	1 - Primary Somatosensory Cortex	0.1811
	2 - Primary Somatosensory Cortex	0.0082
	3 - Primary Somatosensory Cortex	0.465
	4 - Primary Motor Cortex	0.1235
	6 - Pre-Motor and Supplementary Motor Cortex	0.2222
D12	1 - Primary Somatosensory Cortex	0.0508
	3 - Primary Somatosensory Cortex	0.3906
	4 - Primary Motor Cortex	0.1914
	6 - Pre-Motor and Supplementary Motor Cortex	0.3672
D13	4 - Primary Motor Cortex	0.0478
	6 - Pre-Motor and Supplementary Motor Cortex	0.9522
D15	4 - Primary Motor Cortex	0.1126
	6 - Pre-Motor and Supplementary Motor Cortex	0.8874
CH1 (S1-D1)	3 - Primary Somatosensory Cortex	0.029
	4 - Primary Motor Cortex	0.0362
	6 - Pre-Motor and Supplementary Motor Cortex	0.9348
CH2 (S1-D12)	3 - Primary Somatosensory Cortex	0.1046
	4 - Primary Motor Cortex	0.1381
	6 - Pre-Motor and Supplementary Motor Cortex	0.7573
CH3 (S2-D2)	10 - Frontopolar area	0.0103
	47 - Inferior prefrontal gyrus	0.9897
CH4 (S2-D7)	44 - pars opercularis_ part of Broca's area	0.0064
	45 - pars triangularis Broca's area	0.7188
	46 - Dorsolateral prefrontal cortex	0.1246
	47 - Inferior prefrontal gyrus	0.1502
CH5 (S3-D2)	10 - Frontopolar area	0.6532
	11 - Orbitofrontal area	0.3468
CH6 (S3-D3)	10 - Frontopolar area	0.5929
	11 - Orbitofrontal area	0.4071
CH7 (S3-D8)	10 - Frontopolar area	1
CH8 (S4-D3)	10 - Frontopolar area	0.6589
	11 - Orbitofrontal area	0.3411
CH9 (S4-D4)	10 - Frontopolar area	0.759
	11 - Orbitofrontal area	0.241
CH10 (S4-D9)	10 - Frontopolar area	1
CH11 (S5-D4)	47 - Inferior prefrontal gyrus	1
CH12 (S5-D10)	44 - pars opercularis_ part of Broca's area	0.0069
	45 - pars triangularis Broca's area	0.6529
	46 - Dorsolateral prefrontal cortex	0.0378
	47 - Inferior prefrontal gyrus	0.3024
CH13 (S6-D11)	4 - Primary Motor Cortex	0.0311
	6 - Pre-Motor and Supplementary Motor Cortex	0.9689
CH14 (S6-D15)	6 - Pre-Motor and Supplementary Motor Cortex	1
CH15 (S7-D12)	1 - Primary Somatosensory Cortex	0.1444
	2 - Primary Somatosensory Cortex	0.0317
	3 - Primary Somatosensory Cortex	0.3486
	4 - Primary Motor Cortex	0.2711
	6 - Pre-Motor and Supplementary Motor Cortex	0.2042
CH16 (S7-D13)	1 - Primary Somatosensory Cortex	0.0065
	3 - Primary Somatosensory Cortex	0.2013
	4 - Primary Motor Cortex	0.4156
	6 - Pre-Motor and Supplementary Motor Cortex	0.3766
CH17 (S8-D2)	10 - Frontopolar area	0.6236
	46 - Dorsolateral prefrontal cortex	0.3653
	47 - Inferior prefrontal gyrus	0.0111
CH18 (S8-D7)	10 - Frontopolar area	0.0112
	46 - Dorsolateral prefrontal cortex	0.9888
CH19 (S8-D8)	9 - Dorsolateral prefrontal cortex	0.0684
	10 - Frontopolar area	0.9103
	46 - Dorsolateral prefrontal cortex	0.0214
CH20 (S9-D3)	10 - Frontopolar area	1
CH21 (S9-D8)	9 - Dorsolateral prefrontal cortex	0.0519
	10 - Frontopolar area	0.9481
CH22 (S9-D9)	9 - Dorsolateral prefrontal cortex	0.0211
	10 - Frontopolar area	0.9789
CH23 (S10-D4)	10 - Frontopolar area	0.6575
	46 - Dorsolateral prefrontal cortex	0.3228
	47 - Inferior prefrontal gyrus	0.0197
CH24 (S10-D9)	9 - Dorsolateral prefrontal cortex	0.0336
	10 - Frontopolar area	0.9496
	46 - Dorsolateral prefrontal cortex	0.0168
CH25 (S10-D10)	45 - pars triangularis Broca's area	0.0077
	46 - Dorsolateral prefrontal cortex	0.9923
CH26 (S11-D5)	4 - Primary Motor Cortex	0.0391
	6 - Pre-Motor and Supplementary Motor Cortex	0.9609
CH27 (S11-D11)	3 - Primary Somatosensory Cortex	0.187
	4 - Primary Motor Cortex	0.1423
	6 - Pre-Motor and Supplementary Motor Cortex	0.6707
CH28 (S12-D12)	4 - Primary Motor Cortex	0.0113
	6 - Pre-Motor and Supplementary Motor Cortex	0.9887
CH29 (S12-D13)	6 - Pre-Motor and Supplementary Motor Cortex	1
CH30 (S13-D11)	1 - Primary Somatosensory Cortex	0.2584
	2 - Primary Somatosensory Cortex	0.1648
	3 - Primary Somatosensory Cortex	0.397
	4 - Primary Motor Cortex	0.0936
	6 - Pre-Motor and Supplementary Motor Cortex	0.0637
	40 - Supramarginal gyrus part of Wernicke's area	0.0225
CH31 (S13-D15)	1 - Primary Somatosensory Cortex	0.0393
	3 - Primary Somatosensory Cortex	0.2525
	4 - Primary Motor Cortex	0.3869
	6 - Pre-Motor and Supplementary Motor Cortex	0.3213
CH32 (S14-D5)	1 - Primary Somatosensory Cortex	0.1863
	2 - Primary Somatosensory Cortex	0.2243
	3 - Primary Somatosensory Cortex	0.0304
	4 - Primary Motor Cortex	0.019
	40 - Supramarginal gyrus part of Wernicke's area	0.5399
CH33 (S14-D11)	1 - Primary Somatosensory Cortex	0.25
	2 - Primary Somatosensory Cortex	0.4315
	3 - Primary Somatosensory Cortex	0.0847
	40 - Supramarginal gyrus part of Wernicke's area	0.2339
CH34 (S15-D1)	1 - Primary Somatosensory Cortex	0.1348
	2 - Primary Somatosensory Cortex	0.305
	3 - Primary Somatosensory Cortex	0.0284
	4 - Primary Motor Cortex	0.0567
	40 - Supramarginal gyrus part of Wernicke's area	0.4752
CH35 (S15-D12)	1 - Primary Somatosensory Cortex	0.278
	2 - Primary Somatosensory Cortex	0.2471
	3 - Primary Somatosensory Cortex	0.3282
	40 - Supramarginal gyrus part of Wernicke's area	0.1467
CH36 (S20-D13)	3 - Primary Somatosensory Cortex	0.1392
	4 - Primary Motor Cortex	0.4968
	6 - Pre-Motor and Supplementary Motor Cortex	0.3639
CH37 (S21-D15)	6 - Pre-Motor and Supplementary Motor Cortex	1
CH38 (S22-D15)	3 - Primary Somatosensory Cortex	0.1619
	4 - Primary Motor Cortex	0.5016
	6 - Pre-Motor and Supplementary Motor Cortex	0.3365
CH39 (S23-D13)	6 - Pre-Motor and Supplementary Motor Cortex	1
